# Supplementary material for: Recombinants from the crosses between amphidiploid and cultivated peanut (Arachis hypogaea) for pest-resistance breeding programs
Source: PLoS One. 2017 Apr 19;12(4):e0175940. doi: 10.1371/journal.pone.0175940 (PMC5396913; doi:10.1371/journal.pone.0175940)
Supplement: S1 Table — * Not evaluated. (XLSX) [file pone.0175940.s001.xlsx]

## Sheet: Plan1
Supplementary Table 1. Raw data of the reproductive characterization of the 15 Arachis genotypes evaluated by Paula et al..
Individual	Identification	Repetition	Number of viable pollen grains (acetic carmine)	Number of non-viable pollen grains (acetic carmine)	Number of viable pollen grains (tetrazolium)	Number of non-viable pollen grains (tetrazolium)
OL4 x An 13	1	1	156	44	175	25
OL4 x An 13	1	2	159	41	171	29
OL4 x An 13	1	3	166	34	176	24
OL4 x An 13	1	4	164	36	168	32
OL4 x An 13	2	1	165	35	171	29
OL4 x An 13	2	2	169	31	148	52
OL4 x An 13	2	3	170	30	153	47
OL4 x An 13	2	4	170	30	170	30
OL4 x An 13	3	1	165	35	179	21
OL4 x An 13	3	2	166	34	179	21
OL4 x An 13	3	3	157	43	165	35
OL4 x An 13	3	4	*	*	*	*
OL4 x An 13	4	1	190	10	174	26
OL4 x An 13	4	2	172	28	167	33
OL4 x An 13	4	3	185	15	175	25
OL4 x An 13	4	4	180	20	176	24
OL4 x An 13	5	1	182	18	195	5
OL4 x An 13	5	2	188	12	188	12
OL4 x An 13	5	3	195	5	189	11
OL4 x An 13	5	4	178	22	199	1
OL4 x An 13	6	1	191	9	185	15
OL4 x An 13	6	2	196	4	170	30
OL4 x An 13	6	3	197	3	161	39
OL4 x An 13	6	4	194	6	182	18
OL4 x An 13	7	1	186	14	195	5
OL4 x An 13	7	2	183	17	190	10
OL4 x An 13	7	3	199	1	193	7
OL4 x An 13	7	4	196	4	160	40
OL4 x An 13	8	1	153	47	187	13
OL4 x An 13	8	2	196	4	192	8
OL4 x An 13	8	3	192	8	174	26
OL4 x An 13	8	4	193	7	197	3
OL4 x An 13	9	1	185	15	185	15
OL4 x An 13	9	2	184	16	200	0
OL4 x An 13	9	3	191	9	194	6
OL4 x An 13	9	4	197	3	192	8
OL4 x An 13	10	1	194	6	197	3
OL4 x An 13	10	2	186	14	180	20
OL4 x An 13	10	3	196	4	196	4
OL4 x An 13	10	4	193	7	179	21
IAC OL4	11	1	190	10	192	8
IAC OL4	11	2	193	7	181	19
IAC OL4	11	3	186	14	195	5
IAC OL4	11	4	195	5	183	17
An 13	12	1	148	52	183	17
An 13	12	2	157	43	172	28
An 13	12	3	151	49	161	39
An 13	12	4	158	42	181	19
V 13751	13	1	197	3	156	44
V 13751	13	2	196	4	153	47
V 13751	13	3	191	9	155	45
V 13751	13	4	190	10	165	35
V 13250	14	1	196	4	180	20
V 13250	14	2	196	4	175	25
V 13250	14	3	195	5	180	20
V 13250	14	4	196	4	176	24
V 13751 x V 13250	15	1	3	197	2	198
V 13751 x V 13250	15	2	9	191	3	197
V 13751 x V 13250	15	3	2	198	1	199
V 13751 x V 13250	15	4	1	199	1	199
* Not evaluated
