# Supplementary material for: Recombinants from the crosses between amphidiploid and cultivated peanut (Arachis hypogaea) for pest-resistance breeding programs
Source: PLoS One. 2017 Apr 19;12(4):e0175940. doi: 10.1371/journal.pone.0175940 (PMC5396913; doi:10.1371/journal.pone.0175940)
Supplement: S2 Table — 1See Descriptors details in Table 1. * Not evaluated. (XLSX) [file pone.0175940.s002.xlsx]

## Sheet: Supp Table 1
Supplementary Table 2. Raw data of the morphological characterization of the 15 Arachis genotypes evaluated by Paula et al..
Descriptors1	Individuals
	1	2	3	4	5	6	7	8	9	10	11	12	13	14	15
AsMA	1	2	2	1	2	2	2	1	1	1	1	1	1	1	2
AsLB	2	2	2	2	1.25	1.5	1	1	1	1	1	1	1	1	2
WlFL	6.11	6.585	6.78	*	8.8775	0	8.36	6.31	8.1925	7.8675	7.8	7.65	7.995	7.4475	14.2625
SlFL	10.61	11.45	11.24	*	11.8625	0	11.48	9.07	10.2075	9.8575	10.5225	8.6225	10.77	10.74	12.6825
BlmMA	1	2	2	1	1	2	1	1	2	2	1	2	2	2	2
BlmLB	1	1	1	1	2	1.25	1.75	1	1	1.5	1.75	1.25	1.5	1.25	1.5
LfpsMA	25.74	22.16	18.68	24.19	23.46	28.99	24.21	22.04	24.11	21.86	19.06	17.73	19.6	18.13	23.8
LfpsLB	17.615	15.49	15.485	19.2375	24.1875	23.8875	24.865	15.8525	21.6725	19.7625	18.475	18.02	19.46	19.99	18.1025
BadpsMA	2	1	1	1	1	1	1	1	1	1	1	1	1	1	1
BadpsLB	2	1	2	1	1	1	1.25	1	1	1	1	1	1	1	1.25
BpMA	2	1	1	1	1	1	1	1	1	1	1	1	1	1	1
BfpsMA	1	1	1	1	1	1	1	1	1	1	1	1	1	1	1
BfpsLB	3	1	1	1	1	1	1	1	1	1	1	1	1	1	1
BpoMA	2	1	1	1	1	1	1	1	1	1	1	1	1	1	1
BpoLB	1	1	1	1	1	1	1	1	1	1	1	1	1	1	1
BpoLB	2	1	1	1	1	1	1	1	1	1	1	1	1	1	1
DllMA	44.23	35.67	37.09	63.1	57.95	51.62	55.56	36.78	46.74	39.58	41.9	36.65	41.71	33.53	42.51
DllLB	24.43	27.84	34.49	47.9775	53.6225	54.5475	50.265	28.1375	40.89	31.7725	34.955	30.48	34.4225	33.3225	32.67
PllMA	39.36	32.34	30.97	53.65	49.08	43.39	43.92	31.84	40.73	32.94	33.04	32.1	36.9	27.73	38.5
PllLB	23.06	25.3	30.995	38.55	47.23	48.535	44.795	22.76	35.3475	27.5425	29.0975	25.79	29.4	27.9775	28.6225
HlFL	66.655	74.625	58.73	*	67.1075	0	48.7775	19.1125	19.6375	18.5625	22.5425	24.7525	18.355	21.1625	83.98
LllFL	8.08	7.76	8.77	*	9.375	0	10.2125	7.0625	8.0475	8.18	7.65	7.72	7.265	8.0425	9.52
UllFL	6.57	6.745	7.28	*	9.09	0	7.5075	7.11	7.66	7.34	8.525	7.4575	7.575	8.4225	8.6
LapsMA	12.75	10.09	8.5	11.55	16.51	16.14	17.85	14.94	15.07	13.77	15.29	14.84	17.28	15.22	15.83
LapsLB	7.28	7.675	8.42	8.7725	12.1925	13.635	12.425	11.355	12.6	12.1	12.57	10.37	11.045	10.655	7.3425
PlMA	6.9	7.43	6.825	59.93	63.17	58.99	73.19	58.92	70.63	50.72	58.18	61.19	61.79	52.12	55.34
PolMA	39.26	17.63	40.09	14.26	15.61	12.77	19.18	15.12	18.1	10.56	15.55	17.42	13.22	12.62	11.47
PolLB	11.87	6.59	7.98	11.3775	16.385	17.58	13.9375	11.085	11.78	12.3775	11.35	10.85	11.0475	10.77	8.355
PlLB	15.13	22.99	26.44	45.74	54.39	60.765	46.53	39.805	51.78	44.445	40.585	33.9775	37.7275	37.095	18.07
WwFL	8.12	8.185	8.605	*	8.395	0	8.8675	7.005	6.27	5.855	6.0625	6.4075	6.07	6.895	10.49
SwFL	14.525	14.9	17.165	*	18.285	0	18.935	12.9725	13.965	13.0175	14.795	14.45	14.0975	14.49	20.2575
WfpsMA	2.5	3.29	2.33	2.15	3.36	2.84	2.57	1.75	2.88	2.25	2.15	1.84	1.25	2.41	2.46
WfpsLB	2.95	3.15	3.19	2.51	4.335	4.5725	5.1175	2.6925	3.245	2.965	2.865	2.7175	3.16	3.3725	4.145
DlwMA	20.46	14.91	13.53	28.69	29.46	26.68	25.55	16.45	20.82	17.48	17.64	15.85	17.63	14.82	20.06
DlwLB	17.44	17.62	19.83	25.2475	30.7275	33.4625	31.0625	16.9975	23.3625	19	21.6125	18.345	20.4975	20.275	23.055
PlwMA	16.45	13	10.74	22.23	22.72	20.39	20.01	13.53	18.48	14.85	11.92	13.29	13.8	10.9	16.69
PlwLB	15.405	15.05	16.905	20.5525	26.0825	27.43	26.1075	13.3875	18.2625	15.2825	16.675	14.3025	16.515	16.54	18.9625
TadpscMA	1	3	3	2	1	1	1	1	1	1	2	2	1	1	1
TadpscLB	3	3	3	2	2	2.25	3	2	2	2	2	2	1.75	2	3
TadpsbMA	3	2	2	1	1	1	1	1	2	1	1	1	2	1	1
TadpsbLB	3	3	3	1	1.75	1.25	1.75	1.5	2	1.25	1.75	1.5	1.75	1.75	2.25
TfpscMA	1	3	3	2	2	2	2	1	1	1	1	1	1	1	2
TfpscLB	1	3	3	2.75	2	1.75	2.5	1	1.25	1.75	1.5	2	1	1.5	3
TfpsbMA	3	3	3	2	3	3	3	2	2	2	2	2	2	3	3
TfpsbLB	3	3	3	3	3	3	3	2	2	2	2	1.75	2	2.5	3
TablcMA	3	3	3	4	4	4	4	3	3	3	2	3	3	3	4
TablcLB	3	3	3	3	3	3	3	3	2.75	3	3	3	2.5	2.75	3
TablbMA	3	2	3	2	3	3	3	2	2	2	2	2	2	2	4
TablbLB	3	2	3	3	3	3	3	2.5	2	2	2	2	2	2	3
TablmMA	2	3	3	2	3	3	3	2	2	2	2	2	2	2	1
TablmLB	2	3	3	3	3	3	3	2.75	2	2.25	2.5	2	2	2.5	3
TadlcMA	1	3	2	2	2	2	2	2	2	1	1	1	1	1	3
TadlcLB	1	3	3	1	1.5	1.25	2	1.25	1	1	1	1	1	1	2
TadlbMA	1	1	1	1	1	1	1	1	1	1	1	1	1	1	2
TadlbLB	1	1	1	1	1	1	1	1	1	1	1	1	1	1	1
TadlmMA	1	1	1	1	1	1	1	1	1	1	1	1	1	1	1
TadlmLB	1	1	1	1	1	1	1	1	1	1	1	1	1	1	1
TpMA	3	3	3	3	3	4	3	3	3	3	3	3	3	3	4
TpoMA	3	3	3	3	3	4	3	2	3	3	3	3	3	3	4
TpoLB	3	3	3	3	3	3	3	3	3	3	3	3	3	3	3
TpLB	3	3	3	3	3	3	3	3	3	3	3	3	3	3	3
1See Descriptors details in Table 1.
* Not evaluated
